# Supplementary material for: Calvert Formula Modification for Optimized Carboplatin Dosing in Breast Cancer with Preserved Renal Function
Source: Pharmaceutics. 2026 Mar 24;18(4):398. doi: 10.3390/pharmaceutics18040398 (PMC13118422; doi:10.3390/pharmaceutics18040398)
Supplement: Supplementary file 1 [file pharmaceutics-18-00398-s001.zip]

Archive with 1 entries (1 files):
- pharmaceutics-4136843-supplementary.pdf
